# Supplementary material for: Southern Tunisia: A still high endemicity area for hepatitis A
Source: PLoS One. 2017 Apr 20;12(4):e0175887. doi: 10.1371/journal.pone.0175887 (PMC5398567; doi:10.1371/journal.pone.0175887)
Supplement: S1 Table — (XLSX) [file pone.0175887.s001.xlsx]

## Sheet: Feuil1
N° tube	AGE	MOIS DE GROSSESSE	HEV IgG	Index HEV IgM	IgM HEV	HAVT	IgM HAV
93	34	5	Neg		Neg	Pos	Neg
94	37	1	Neg		Neg	Pos	Neg
95	28	8	Neg		Neg	Pos	Neg
96	32	3	Neg		Neg	Pos	Neg
97	41	4	Neg		Neg	Pos	Neg
98	30	3	Neg		Neg	Pos	Neg
99	29	2	Neg		Neg	Pos	Neg
100	34	6	Neg		Neg	Pos	Neg
101	35	5	Neg		Neg	Pos	Neg
102	35	8	Neg		Neg	Pos	Neg
103	27	4	Neg		Neg	Pos	Neg
104	27	4	Neg		Neg	Pos	Neg
105	23	9	Neg		Neg	Pos	Neg
106	30	3	Neg		Neg	Pos	Neg
107	38	9	Neg		Neg	Pos	Neg
108	24	3	Neg		Neg	Pos	Neg
109	32	5	Pos		Neg	Pos	Neg
110	27	7	Neg		Neg	Pos	Neg
111	24	8	Neg		Neg	Pos	Neg
112	35	3	Neg		Neg	Pos	Neg
113	28	3	Neg		Neg	Pos	Neg
114	41	2	Neg		Neg	Pos	Neg
115	26	8	Neg		Neg	Pos	Neg
116	35	3	Neg		Neg	Pos	Neg
117	32	1	Neg		Neg	Pos	Neg
118	21	4	Neg		Neg	Neg	Neg
119	27	4	Neg		Neg	Pos	Neg
120	38	5	Neg		Neg	Pos	Neg
121	34	2	Neg		Neg	Pos	Neg
122	30	4	Neg		Neg	Pos	Neg
123	36	3	Neg		Neg	Pos	Neg
124	38	2	Neg		Neg	Pos	Neg
125	31	3	Neg		Neg	Pos	Neg
126	24	5	Neg		Neg	Pos	Neg
127	25	3	Neg		Neg	Pos	Neg
128	28	3	Neg		Neg	Pos	Neg
129	26	8	Neg		Neg	Pos	Neg
130	35	2	Neg		Neg	Pos	Neg
131	33	1	Neg		Neg	Pos	Neg
132	36	3	Neg		Neg	Pos	Neg
133	31	2	Neg		Neg	Pos	Neg
134	40	5	Neg		Neg	Pos	Neg
135	32	6	Neg		Neg	Pos	Neg
136	29	7	Neg		Neg	Pos	Neg
137	36	2	Neg		Neg	Pos	Neg
138	38	5	Neg		Neg	Pos	Neg
139	26	1	Neg		Neg	Neg	Neg
140	29	1	Neg		Neg	Pos	Neg
141	38	7	Neg		Neg	Pos	Neg
142	46	3	Neg		Neg	Pos	Neg
143	35	1	Neg		Neg	Pos	Neg
144	27	4	Neg		Neg	Pos	Neg
145	37	4	Neg		Neg	Pos	Neg
146	25	2	Neg		Neg	Pos	Neg
147	31	5	Neg		Neg	Pos	Neg
148	36	4	Pos		Neg	Pos	Neg
149	24	2	Neg		Neg	Pos	Neg
150	36	3	Neg		Neg	Pos	Neg
151	24	3	Neg		Neg	Pos	Neg
152	35	2	Neg		Neg	Pos	Neg
153	25	4	Neg		Neg	Pos	Neg
154	36	6	Neg		Neg	Pos	Neg
155	39	2	Neg		Neg	Pos	Neg
156	28	4	Neg		Neg	Pos	Neg
157	29	7	Neg		Neg	Pos	Neg
158	35	3	Neg		Neg	Pos	Neg
159	25	5	Neg		Neg	Pos	Neg
160	32	2	Neg		Neg	Pos	Neg
161	40	8	Neg		Neg	Pos	Neg
162	30	8	Neg		Neg	Pos	Neg
163	19	8	Neg		Neg	Pos	Neg
164	34	1	Neg		Neg	Pos	Neg
165	40	9	Neg		Neg	Pos	Neg
166	24	2	Neg		Neg	Pos	Neg
167	33	6	Neg		Neg	Pos	Neg
168	42	2	Pos		Neg	Pos	Neg
169	37	3	Neg		Neg	Pos	Neg
170	32	5	Neg		Neg	Pos	Neg
171	43	7	Neg		Neg	Pos	Neg
172	26	9	Neg		Neg	Pos	Neg
173	32	3	Neg		Neg	Pos	Neg
174	28	3	Neg		Neg	Pos	Neg
175	29	3	Neg		Neg	Pos	Neg
176	28	4	Neg		Neg	Pos	Neg
177	31	4	Neg		Neg	Pos	Neg
178	29	2	Neg		Neg	Pos	Neg
179	36	2	Neg		Neg	Pos	Neg
180	38	3	Neg		Neg	Pos	Neg
181	24	2	Neg		Neg	Pos	Neg
182	28	6	Neg		Neg	Pos	Neg
183	32	3	Neg		Neg	Pos	Neg
184	30	2	Neg		Neg	Pos	Neg
185	34	2	Neg		Neg	Pos	Neg
186	24	2	Neg		Neg	Pos	Neg
187	30	.	Neg		Neg	Pos	Neg
188	34	3	Neg		Neg	Pos	Neg
189	29	4	Neg		Neg	Pos	Neg
190	31	3	Neg		Neg	Pos	Neg
191	38	2	Pos		Neg	Pos	Neg
192	28	3	Neg		Neg	Pos	Neg
193	42	3	Neg		Neg	Pos	Neg
194	39	4	Neg		Neg	Pos	Neg
195	40	2	Neg		Neg	Pos	Neg
196	31	4	Neg		Neg	Pos	Neg
197	35	1	Neg		Neg	Pos	Neg
198	30	2	Neg		Neg	Pos	Neg
199	42	3	Pos		Neg	Pos	Neg
200	28	8	Neg		Neg	Pos	Neg
201	30	4	Neg		Neg	Pos	Neg
202	26	3	Neg		Neg	Pos	Neg
203	32	5	Neg		Neg	Pos	Neg
204	23	2	Pos		Neg	Pos	Neg
205	30	2	Neg		Neg	Pos	Neg
206	35	5	Neg	2.642	Pos	Pos	Neg
207	27	3	Neg		Neg	Pos	Neg
208	27	9	Neg		Neg	Pos	Neg
209	37	5	Neg		Neg	Pos	Neg
210	28	2	Neg		Neg	Pos	Neg
211	40	4	Neg		Neg	Pos	Neg
212	36	3	Neg		Neg	Pos	Neg
213	40	3	Neg		Neg	Pos	Neg
214	32	3	Neg		Neg	Pos	Neg
215	30	3	Neg		Neg	Pos	Neg
216	26	2	Neg		Neg	Pos	Neg
217	32	4	Neg		Neg	Pos	Neg
218	29	7	Neg		Neg	Pos	Neg
219	33	6	Neg		Neg	Pos	Neg
220	36	6	Neg		Neg	Pos	Neg
221	24	6	Neg		Neg	Pos	Neg
222	33	2	Neg		Neg	Pos	Neg
223	40	2	Neg		Neg	Pos	Neg
224	42	4	Neg		Neg	Pos	Neg
225	37	3	Neg		Neg	Pos	Neg
226	41	6	Neg		Neg	Pos	Neg
227	20	3	Neg		Neg	Pos	Neg
228	26	4	Neg		Neg	Pos	Neg
229	37	6	Neg		Neg	Pos	Neg
230	36	2	Neg		Neg	Pos	Neg
231	30	3	Neg		Neg	Pos	Neg
232	27	8	Pos	3.019	Pos	Pos	Neg
233	29	4	Neg		Neg	Pos	Neg
234	31	3	Pos		Neg	Pos	Neg
235	34	3	Neg		Neg	Pos	Neg
236	35	2	Neg		Neg	Pos	Neg
237	40	8	Neg		Neg	Pos	Neg
238	34	5	Neg		Neg	Pos	Neg
239	31	2	Neg		Neg	Pos	Neg
240	35	8	Neg		Neg	Pos	Neg
241	25	2	Neg		Neg	Pos	Neg
242	39	2	Neg		Neg	Pos	Neg
243	32	6	Neg		Neg	Pos	Neg
244	36	6	Pos		Neg	Pos	Neg
245	33	3	Neg		Neg	Pos	Neg
246	30	8	Neg		Neg	Pos	Neg
247	29	4	Neg		Neg	Pos	Neg
248	34	6	Neg		Neg	Pos	Neg
249	31	7	Pos	2.491	Pos	Pos	Neg
250	26	2	Neg		Neg	Pos	Neg
251	24	6	Neg		Neg	Pos	Neg
252	34	2	Neg		Neg	Pos	Neg
253	25	3	Neg		Neg	Pos	Neg
254	30	2	Neg		Neg	Pos	Neg
255	32	2	Pos		Neg	Pos	Neg
256	37	2	Neg		Neg	Pos	Neg
257	33	8	Neg		Neg	Pos	Neg
258	34	1	Neg		Neg	Pos	Neg
259	40	4	Neg		Neg	Pos	Neg
260	31	1	Neg		Neg	Pos	Neg
261	36	8	Neg		Neg	Pos	Neg
262	36	4	Neg		Neg	Pos	Neg
263	37	3	Neg		Neg	Pos	Neg
264	30	2	Neg		Neg	Pos	Neg
265	36	3	Neg		Neg	Pos	Neg
266	36	3	Neg		Neg	Pos	Neg
267	41	4	Neg		Neg	Pos	Neg
268	32	7	Neg		Neg	Pos	Neg
269	38	3	Neg		Neg	Pos	Neg
270	38	3	Neg		Neg	Pos	Neg
271	34	7	Neg		Neg	Pos	Neg
272	29	5	Neg		Neg	Pos	Neg
273	29	8	Neg		Neg	Pos	Neg
274	33	9	Neg		Neg	Pos	Neg
275	33	3	Neg		Neg	Pos	Neg
276	31	4	Neg		Neg	Pos	Neg
277	38	3	Neg		Neg	Pos	Neg
278	25	2	Neg		Neg	Pos	Neg
279	27	3	Neg		Neg	Neg	Neg
280	29	6	Neg		Neg	Pos	Neg
281	29	1	Neg		Neg	Pos	Neg
282	32	7	Neg		Neg	Pos	Neg
283	28	2	Neg		Neg	Pos	Neg
284	35	4	Neg		Neg	Pos	Neg
285	33	1	Neg		Neg	Pos	Neg
286	30	4	Neg		Neg	Pos	Neg
287	36	3	Neg		Neg	Pos	Neg
288	30	8	Neg		Neg	Pos	Neg
289	39	4	Neg		Neg	Pos	Neg
290	33	3	Neg		Neg	Pos	Neg
291	27	3	Neg		Neg	Pos	Neg
292	30	2	Neg		Neg	Pos	Neg
293	25	3	Neg		Neg	Pos	Neg
294	24	3	Neg		Neg	Pos	Neg
295	24	3	Neg		Neg	Pos	Neg
296	35	2	Neg		Neg	Pos	Neg
297	37	4	Neg		Neg	Pos	Neg
298	19	3	Neg		Neg	Pos	Neg
299	24	2	Neg		Neg	Pos	Neg
300	28	3	Neg		Neg	Pos	Neg
301	29	8	Neg		Neg	Pos	Neg
302	39	3	Neg		Neg	Pos	Neg
303	29	3	Neg		Neg	Pos	Neg
304	30	2	Neg		Neg	Pos	Neg
305	30	3	Neg		Neg	Pos	Neg
306	41	3	Neg		Neg	Pos	Neg
307	36	3	Neg		Neg	Pos	Neg
308	37	4	Neg		Neg	Pos	Neg
