# Supplementary material for: Southern Tunisia: A still high endemicity area for hepatitis A
Source: PLoS One. 2017 Apr 20;12(4):e0175887. doi: 10.1371/journal.pone.0175887 (PMC5398567; doi:10.1371/journal.pone.0175887)
Supplement: S2 Table — (XLSX) [file pone.0175887.s002.xlsx]

## Sheet: Feuil1
N°tube	period	age	age group	région	genre	Résu HEV G	Résu HEV M	Résu HAVT	Index HAVM	Résu HAVM	HAV RNA
1	Jan-April	4	0-10	M	M	neg	neg	Pos	0.036	neg	N
2	Jan-April	17	11-20	M	F	Pos	neg	Pos	0.045	neg	N
3	may-Aug	14	11-20	M	M	neg	neg	Pos	0.027	neg	N
4	may-Aug	1	0-10	M	M	neg	neg	Pos	0.073	neg	N
5	Jan-April	1	0-10	M	F	neg	neg	Pos	0.1	neg	N
6	may-Aug	6	0-10	M	M	neg	neg	Pos	0.009	neg	N
7	sept-dec	2	0-10	M	M	neg	neg	Pos	0.054	neg	N
8	sept-dec	2	0-10	M	M	neg	neg	Pos	25.76	Pos	Y
9	sept-dec	1	0-10	G	M	neg	neg	Pos	23.812	Pos	Y
10	Jan-April	21	21-30	G	M	neg	neg	Pos	0.045	neg	N
11	sept-dec	6	0-10	M	M	neg	neg	Pos	28.936	Pos	Y
12	Jan-April	32	31-40	M	M	neg	neg	Pos	0.027	neg	N
13	may-Aug	37	31-40	M	F	neg	neg	Pos	0.145	neg	N
14	sept-dec	15	11-20	M	M	neg	neg	Pos	0.018	neg	N
15	sept-dec	31	31-40	M	F	neg	neg	Pos	0.045	neg	N
16	Jan-April	27	21-30	M	F	neg	neg	Pos	0.027	neg	N
17	sept-dec	11	11-20	T	M	neg	neg	Pos	27.4	Pos	Y
18	Jan-April	25	21-30	T	F	Pos	neg	Pos	1.921	Pos	N
19	Jan-April	36	31-40	T	M	Pos	neg	Pos	4.205	Pos	N
20	sept-dec	8	0-10	M	F	Pos	neg	Pos	0.018	neg	N
21	sept-dec	27	21-30	M	M	Pos	neg	Pos	0.063	neg	N
22	sept-dec	32	31-40	M	F	neg	neg	Pos	0.054	neg	N
23	sept-dec	3	0-10	M	F	neg	neg	Pos	0.036	neg	N
24	sept-dec	2	0-10	G	M	neg	neg	Pos	27.468	Pos	Y
25	sept-dec	41	41-50	M	M	neg	neg	Pos	0.1	neg	N
26	sept-dec	5	0-10	T	F	neg	neg	Pos	27.108	Pos	Y
27	Jan-April	38	31-40	M	M	Pos	neg	Pos	0.018	neg	N
28	sept-dec	3	0-10	M	M	neg	neg	Pos	26.539	Pos	Y
29	sept-dec	4	0-10	G	F	neg	neg	Pos	24.292	Pos	Y
30	sept-dec	46	41-50	M	M	Pos	neg	Pos	0.054	neg	N
31	may-Aug	22	21-30	M	F	neg	neg	Pos	0.018	neg	N
32	may-Aug	1	0-10	G	M	neg	neg	Pos	0.1	neg	N
33	Jan-April	28	21-30	G	F	Pos	neg	Pos	0.045	neg	N
34	may-Aug	47	41-50	M	M	Pos	neg	Pos	0.054	neg	N
35	sept-dec	18	11-20	M	M	neg	neg	Pos	0.036	neg	N
36	may-Aug	13	11-20	M	F	neg	neg	Pos	0.181	neg	N
37	may-Aug	5	0-10	M	F	neg	neg	Pos	0.027	neg	N
38	sept-dec	35	31-40	M	F	Pos	neg	Pos	0.027	neg	N
39	Jan-April	44	41-50	M	M	neg	neg	Pos	0.009	neg	N
40	may-Aug	62	>50	M	F	neg	neg	Pos	0.236	neg	N
41	Jan-April	39	31-40	M	F	Pos	neg	Pos	0.036	neg	N
42	Jan-April	12	11-20	G	F	neg	neg	Pos	0.054	neg	N
43	Jan-April	6	0-10	G	M	neg	neg	Pos	0.1	neg	N
44	Jan-April	37	31-40	M	M	neg	neg	Pos	0.127	neg	N
45	may-Aug	28	21-30	M	F	neg	neg	Pos	0.091	neg	N
46	Jan-April	21	21-30	M	F	neg	neg	Pos	0.091	neg	N
47	Jan-April	11	11-20	G	F	neg	neg	Pos	2.438	Pos	N
48	Jan-April	3	0-10	G	M	neg	neg	neg	0.018	neg	N
49	sept-dec	5	0-10	G	F	neg	neg	Pos	24.621	Pos	Y
50	sept-dec	3	0-10	G	M	neg	neg	Pos	26.599	Pos	Y
51	Jan-April	14	11-20	G	M	Pos	neg	Pos	0.063	neg	N
52	Jan-April	4	0-10	G	F	neg	neg	Pos	27.138	Pos	Y
53	may-Aug	7	0-10	G	M	neg	neg	Pos	0.118	neg	N
54	sept-dec	11	11-20	G	F	neg	neg	Pos	23.992	Pos	Y
55	sept-dec	7	0-10	M	M	neg	neg	Pos	26.569	Pos	Y
56	sept-dec	6	0-10	G	M	neg	neg	Pos	27.018	Pos	Y
57	may-Aug	38	31-40	G	M	neg	neg	Pos	0.036	neg	N
58	sept-dec	9	0-10	G	F	neg	neg	Pos	25.49	Pos	Y
59	sept-dec	34	31-40	M	M	neg	neg	Pos	26.928	Pos	Y
60	sept-dec	3	0-10	G	M	neg	neg	Pos	27.378	Pos	Y
61	sept-dec	13	11-20	G	F	neg	neg	Pos	15.272	Pos	Y
62	Jan-April	39	31-40	G	M	neg	neg	Pos	24.082	Pos	Y
63	Jan-April	12	11-20	G	F	Pos	neg	Pos	0.027	neg	N
64	sept-dec	32	31-40	G	M	neg	neg	Pos	0	neg	N
65	Jan-April	13	11-20	T	M	Pos	neg	Pos	0.027	neg	N
66	sept-dec	23	21-30	T	M	neg	neg	neg	0.036	neg	N
67	Jan-April	7	0-10	T	M	Pos	neg	Pos	0.009	neg	N
68	Jan-April	28	21-30	G	M	neg	neg	Pos	25.221	Pos	Y
69	may-Aug	15	11-20	T	F	neg	neg	neg	0.091	neg	N
70	may-Aug	7	0-10	T	M	neg	neg	Pos	0.029	neg	N
71	may-Aug	4	0-10	T	F	neg	neg	Pos	0.281	neg	N
72	may-Aug	3	0-10	T	F	neg	neg	Pos	0.363	neg	N
73	sept-dec	13	11-20	T	M	Pos	neg	Pos	0.399	neg	N
74	may-Aug	42	41-50	T	M	neg	neg	Pos	0.77	neg	N
75	may-Aug	16	11-20	T	F	neg	neg	Pos	0.19	neg	N
76	Jan-April	5	0-10	T	M	neg	neg	Pos	0.263	neg	N
77	Jan-April	8	0-10	T	F	neg	neg	Pos	0.444	neg	N
78	sept-dec	11	11-20	T	M	neg	neg	Pos	0.353	neg	N
79	sept-dec	27	21-30	T	M	neg	neg	Pos	0.154	neg	N
80	Jan-April	7	0-10	T	M	neg	neg	Pos	0.236	neg	N
81	Jan-April	36	31-40	T	F	neg	neg	Pos	0.127	neg	N
82	Jan-April	42	41-50	M	F	Pos	neg	Pos	0.136	neg	N
83	sept-dec	32	31-40	M	M	neg	neg	Pos	0.145	neg	N
84	Jan-April	15	11-20	T	M	neg	neg	Pos	0.118	neg	N
85	Jan-April	11	11-20	T	F	neg	neg	Pos	0.109	neg	N
86	sept-dec	9	0-10	T	M	neg	neg	Pos	0.154	neg	N
87	sept-dec	2	0-10	T	F	neg	neg	Pos	0.045	neg	N
88	sept-dec	52	>50	T	F	neg	neg	Pos	0.089	neg	N
89	Jan-April	43	41-50	T	M	neg	neg	Pos	0.071	neg	N
90	Jan-April	17	11-20	T	F	Pos	neg	Pos	0.116	neg	N
91	sept-dec	3	0-10	M	M	neg	neg	neg	0.053	neg	N
92	sept-dec	9	0-10	M	F	neg	neg	Pos	0.045	neg	N
